# Supplementary material for: A Phase Variable Approach for Improved Rhythmic and Non-Rhythmic Control of a Powered Knee-Ankle Prosthesis
Source: IEEE Access. Author manuscript; Available in PMC 2019 Oct 25. (PMC6813797; doi:10.1109/ACCESS.2019.2933614)
Supplement: Media [file NIHMS1054168-supplement-Media.zip]

Archive with 3 entries (3 files):
- Readme.txt
- Rezazadeh_RAM.mp4
- Summary.txt
