# Supplementary material for: A Phase Variable Approach for Improved Rhythmic and Non-Rhythmic Control of a Powered Knee-Ankle Prosthesis
Source: IEEE Access. Author manuscript; Available in PMC 2019 Oct 25. (PMC6813797; doi:10.1109/ACCESS.2019.2933614)
Supplement: Media [file NIHMS1054168-supplement-Media.zip › Readme.txt]

The video is an .mp4 file with the length of 2:43, summarizing our experiments. It should be playable with all multimedia players (we tested with VLC and Windows Media Player).
In case of any question, please contact siavash.rezazadeh@utdallas.edu
