# Supplementary material for: A Phase Variable Approach for Improved Rhythmic and Non-Rhythmic Control of a Powered Knee-Ankle Prosthesis
Source: IEEE Access. Author manuscript; Available in PMC 2019 Oct 25. (PMC6813797; doi:10.1109/ACCESS.2019.2933614)
Supplement: Media [file NIHMS1054168-supplement-Media.zip › Summary.txt]

The video conatins the experiments with an amputee subject using a powered ankle-knee prosthesis with our newly designed controller (presented in the paper) as well as the amputee subject's own passive leg. It is intended to show the ability of the controller for accomplishing a wide range of rhythmic and non-rhythmic maneuvers and its associated improvements compared to the passive leg. The video includes rhythmic tasks (walking on treadmill) as well as non-rhythmic tasks (overground forward and backward walking, stepping over an obstacle, and kicking a soccer ball). 
